# Supplementary material for: Restoring Study PRGF: a randomized clinical trial on plasma rich in growth factors for knee osteoarthritis
Source: Trials. 2023 Jan 18;24:37. doi: 10.1186/s13063-022-07049-3 (PMC9850713; doi:10.1186/s13063-022-07049-3)
Supplement: Supplementary file 1 — Additional file 1. RIAT_database_PRGF. Restored baseline data and results. [file 13063_2022_7049_MOESM1_ESM.xlsx]

## Sheet: Baseline
	PRGF (mean)	PRGF (SD)	HA (mean)	HA (SD)	p value
No.	89		87
Age (yr)	60.5	7.9	59	8.2	0.198
BMI (kg/m2)	27.9	2.9	28.2	2.7	0.59
Dose of acetaminophen (mg/d)	2.6	7.1	1.7	5.6	0.631	g / día
Normalized WOMAC score Pain subscale	40.4	16.3	38.4	15.6	0.417
Normalized WOMAC score Stiffness subscale	41.8	17.3	38.5	18.3	0.233
Normalized WOMAC score Physical function subscale	39.6	16.3	38.8	17.4	0.755
Normalized WOMAC score Global	121.8	44.4	115.7	45.1	0.378
Lequesne index	9.5	3	9.1	3.2	0.408
Lequesne index Pain subscale	4.5	1.49	4.1	1.61	0.083
Visual Analogue Scale (Pain)	5.5	1.46	5.7	1.5	0.281
Degree of joint mobility	126.5	10.21	125.3	16.95	0.576
	PRGF (n)	PRGF (%)	HA (n)	HA (%)	p value
Sex (% female patients)	46	52	45	52	0.996
Primary arthritis	73	82	68	78	0.521
Ahlbäck grade I	45	51	42	49	0.973	0.48
Ahlbäck grade II	32	36	32	38		0.37
Ahlbäck grade III	12	13	11	13
Marital status - Single	7	8	4	5	0.676
Marital status - Married	69	77	66	76		0.78
Marital status - Widow/Widower	6	7	9	10
Marital status - Divorced	7	8	8	9
Education level - Group 1	5	6	1	1	0.242
Education level - Group 2	42	47	44	51
Education level - Group 3	27	30	25	29
Education level - Group 4	12	13	9	10
Education level - Group 5	3	3	8	9

## Sheet: Womac Pain 50
	PRGF (n)	PRGF (%)	HA (n)	HA (%)	p value	Proportion mean difference
No. PP	78		74
Womac Pain 50%	34	44	21	28	0.051	15,2 (0,2 a 30,3)
No. ITT	89		87
Womac Pain 50%	34	38	21	24	0.044	14,1 (0,5 a 27,6)

## Sheet: Womac Pain 40
	PRGF (n)	PRGF (%)	HA (n)	HA (%)	p value	Proportion mean difference
No. PP	78		74
Womac Pain 40%	39	50	33	45	0.505	5,4 (-10,4 a 21,3)
No. ITT	89		87
Womac Pain 40%	39	44	33	38	0.427	5,9 (-8,6 a 20,4)

## Sheet: VAS Pain 40
	PRGF (n)	PRGF (%)	HA (n)	HA (%)	p value	Proportion mean difference
No. PP	79		74
VAS Pain 40%	36	46	36	49	0.703	-3,1 (-18,9 a 12,7)
No. ITT	89		87
VAS Pain 40%	36	40	36	41	0.9	-0,9 (-15,5 a 13,6)

## Sheet: Lequesne Pain 40
	PRGF (n)	PRGF (%)	HA (n)	HA (%)	p value	Proportion mean difference
No. PP	77		73
Lequesne Pain 40%	53	69	43	59	0.206	9,9 (-5,4 a 25,2)
No. ITT	89		87
Lequesne Pain 40%	53	60	43	49	0.177	10,1 (-4,5 a 24,8)

## Sheet: Womac Function 30
No data available

## Sheet: Lequesne Function 30
No data available

## Sheet: QoL
No data available

## Sheet: Degree Joint Mobility
Per protocol analysis	PRGF (mean)	PRGF (SE)	PRGF (SD)	PRGF (IC95)	HA (mean)	HA (SE)	HA (SD)	HA (IC95)	Mean difference	p value
Degree Joint Mobility - Visit 1	126.56	1.663	14.7811	123,249 - 129,871	124.753	1.685	14.4949	121,395 - 128,111	1,807 (-2,874 a 6,488)	0.447
Degree Joint Mobility - Visit 2	128.133	1.388	12.3368	125,370 - 130,896	128.425	1.406	12.0949	125,623 - 131,227	-0,292 (-4,198 a 3,614)	0.883
Degree Joint Mobility - Visit 3	128.36	1.383	12.2924	125,607 - 131,113	128.836	1.401	12.0519	126,044 - 131,628	-0,476 (-4,368 a 3,414)	0.809
Intention to treat analysis	PRGF (mean)	PRGF (SE)	PRGF (SD)	PRGF (IC95)	HA (mean)	HA (SE)	HA (SD)	HA (IC95)	Mean difference	p value
Degree Joint Mobility - Visit 1	126.56	1.663	15.6887	123,255 - 129,865	124.753	1.685	15.7166	121,403 - 128,103	1,807 (-2,866 a 6,480)	0.446
Degree Joint Mobility - Visit 2	128.133	1.388	13.0944	125,375 - 130,891	128.425	1.406	13.1143	125,630 - 131,220	-0,292 (-4,191 a 3,607)	0.883
Degree Joint Mobility - Visit 3	128.36	1.383	13.0472	125,612 - 131,108	128.836	1.401	13.0677	126,051 - 131,621	-0,476 (-4,361 a 3,409)	0.809

## Sheet: Acetaminophen
Below data extracted from the final report were not considered for publication because of information incompleteness, which prevents us from providing reliable data.
Per protocol analysis	PRGF (mean)	PRGF (SE)	PRGF (SD)	PRGF (IC95)	HA (mean)	HA (SE)	HA (SD)	HA (IC95)	Mean difference	p value
Acetaminophen - Visit 1	8.5	2.008	17.8475	4,502 - 12,498	6.055	2.049	17.6262	1,971 - 10,139	2,445 (-3,226 a 8,116)	0.396
Acetaminophen - Visit 2	21.118	3.561	31.6509	14,029 - 28,207	20.658	3.633	31.2522	13,417 - 27,899	0,460 (-9,595 a 10,515)	0.928
Acetaminophen - Visit 3	34.789	5.454	48.4762	23,931 - 45,647	33.507	5.565	47.8719	22,416 - 44,598	1,282 (-14,120 a 16,684)	0.87
Intention to treat analysis	PRGF (mean)	PRGF (SE)	PRGF (SD)	PRGF (IC95)	HA (mean)	HA (SE)	HA (SD)	HA (IC95)	Mean difference	p value
Acetaminophen - Visit 1	8.5	2.008	18.9434	4,510 - 12,490	6.055	2.049	19.1118	1,982 - 10,128	2,445 (-3,217 a 8,107)	0.395
Acetaminophen - Visit 2	21.118	3.561	33.5944	14,041 - 28,195	20.658	3.633	33.8864	13,436 - 27,880	0,460 (-9,579 a 10,499)	0.928
Acetaminophen - Visit 3	34.789	5.454	51.4529	23,950 - 45,628	33.507	5.565	51.9069	22,444 - 44,570	1,282 (-14,095 a 16,659)	0.869

[truncated: 2 more sheets: Markers, Adverse events]
